# Supplementary material for: Conofolidine: A Natural Plant Alkaloid That Causes Apoptosis and Senescence in Cancer Cells
Source: Molecules. 2024 Jun 4;29(11):2654. doi: 10.3390/molecules29112654 (PMC11173856; doi:10.3390/molecules29112654)
Supplement: Supplementary file 1 [file molecules-29-02654-s001.zip]

Archive with 1 entries (1 files):
- molecules-2831252-supplementary.pdf
